# Supplementary material for: Modern Acinetobacter baumannii clinical isolates replicate inside spacious vacuoles and egress from macrophages
Source: PLoS Pathog. 2021 Aug 9;17(8):e1009802. doi: 10.1371/journal.ppat.1009802 (PMC8376066; doi:10.1371/journal.ppat.1009802)
Supplement: S1 Dataset — (XLSX) [file ppat.1009802.s009.xlsx]

## Sheet: 2A
Time p.i. (h)	UPAB1								19606
2	0.79	1.21	0.99	1.25	0.89	0.87			0.92	0.99	1.01	1.36	0.9	1.17
4	2	2.19	2.19	1.69	2.15	2.41			0.86	0.52	0.43	0.79	0.68	0.95
6	2.45	2.18	3.71	2.79	2.56	2.75			0.27	0.22	0.18	0.15	0.33	0.4
8	2.29	2.42	1.68*	2.39	2.49	1.77			0.16	0.03	0.04	0.02	0.12	0.13

## Sheet: 2C
2.5	5	7
3	4	8
2	4	3
2	4	5
1	8	8
2	2	2
2	8	4
1	3	2
4	3	5
2	2	2
2	14	2
2	2	2
1	4	12
4	3	7
5	5	6
2	9	7
1	3	10
2	2	6
2	2	2
1	2	24
3	4	5
2	3	3
2	2	2
2	3	4
1	6	2
2	4	4
2	3	15
2	5	3
1	2	4
2	2	3
4	5	2
1	6	2
1	6	3
4	5	20
2	3	6
4	4	3
2	4	4
2	10	2
2	4	2
2	2	4
2	4	8
5	2	4
2	4	4
1	8	2
4	5	4
2	3	8
1	4	4
4	27	4
2	6	3
3	17	3
2	2	9
2	4	2
2	6	5
1	6	8
2	5	33
6	4	6
5	1	6
4	8	6
3	1	7
4	2	6
3	2	4
11	2	5
9	1	3
2	3	5
4	2	3
2	2	2
3	4	1
3	2	4
1	8	6
2	8	2
2	12	7
2	2	12
2	3	4
1	4	14
2	1	3
2	2	3
11	2	2
2	4	2
1	4	3
4	7	3
6	4	5
4	2	5
3	15	2
2	4	2
3	1	2
2	11	2
2	1	8
2	8	6
3	8	3
2	4	2
3	3	13
2	2	3
4	4	4
1	9	2
5	7	2
2	2	8
3	2	12
2	2	1
3	4	8
2	2	1
2	2	1
13	10	3
2	2	8
4	1	3
2	8	6
4	12	4
2	3	6
2	6	9
1	1	4
1	2	10
2	5	1
2	4	4
2	9	8
1	2	6
7	4	12
2	2	4
7	1	4
2	3	9
2	5	2
2	2	3
2	17	16
4	4	1
2	13	3
2	2	2
2	2	3
2	2	2
2	26	4
1	5	3
2	4	1
2	27	2
2	3	2
2	2	4
2	8	2
7	2	2
3	3	5
4	2	4
2	1	4
2	3	6
2	3	2
4	7	4
4	3	3
2	2	3
1	2	3
3	6	5
4	19	5
4	3	13
5	1	7
5	1	46
3	4	4
2	1	1
2	1	7
4	6	5
2	4	6
1	3	3
4	5	2
3	3	3
2	4	3
2	9	3
6	1	3
4	8	2
4	1	5
2	3	3
2	3	4
3	4	4
1	3	7
1	4	7
2	6	1
8	2	1
1	4	1
2	2	13
1	5	3
2	5	3
6	2	4
4	7	6
1	4	22
3	1	3
5	1	2
1	1	1
1	2	3
2	5	5
5	3	2
2	5	4
2	1	6
2	4	12
2	2	6
2	2	2
2	5	2
2	2	3
4	2	5
2	6	5
2	3	5
2	4	8
2	2	14
2	3	12
2	3	14
2	2	2
1	2	4
2	3	2
2	1	3
2	3	4
2	5	2
15	3	4
2	3	3
6	37	6
2	3	3
1	6	5
1	6	4
2	5	2
3	1	3
6	3	3
1	8	6
15	10	5
2	4	1
2	9	2
3	2	4
3	8	2
4	2	5
1	6	3
3	1	7
4	12	2
4	6	2
2	5	1
2	2	3
1	10	2
3	2	8
2	2	3
1	1	5
3	2	4
3	10	2
8	2	2
2	7	1
3	2	1
1	6	13
2	2	17
4	21	6
2	3	8
2	3	3
2	11	2
3	2	1
2	1	2
1	2	2
2	4	2
1	2	7
2	2	7
5	10	2
1	2	2
2	2	2
4	2	4
3	1	3
2	18	1
3	8	1
2	14	5
2	12	6
4	14	4
2	5	4
6	3	8
2	4	3
2	7	28
3	1	2
4	4	2
1	2	7
6	2	2
4	3	2
6	2	2
4	3	6
2	2	3
3	12	5
2	3	7
2	9	1
4	1	11
1	4	3
8	2	3
2	5	2
3	4	2
1	30	3
1	2	3
2	16	2
3	2	2
14	5	10
2	4	2
2	4	2
2	7	2
6	15	2
2	4	2
2	3	3
2	4	2
3	3	4
2	9	6
8	2	6
16	2	10
14	2	3
3	2	1
2	2	2
2	4	1
3	12	2
8	1	1
7	2	2
2	2	2
3	8	7
3	3	2
2	4	3
1	4	3
3	2	7
2	7	12
2	2	1
2	1	2
1	2	2
2	2	1
2	4	13
7	3	3
2	2	2
2	4	4
5	9	17
2	13	4
1	1	2
3	4	3
2	5	6
4	2	3
2	3	4
2	6	2
4	1	4
2	2	1
3	13	12
4	2	9
4	5	3
2	1	10
4	2	2
2	9	2
6	13	5
1	23	14
1	2	5
7	5	2
2	2	2
6	1	2
2	8	1
2	15	7
1	6	6
2	10	2
2	1	2
5	1	3
2	28	6
2	2	9
2	4	2
5	3	13
2	3	16
2	2	3
2	4	15
1	2	4
5	4	4
6	2	1
2	6	6
1	2	3
4	6	3
2	2	8
3	2	3
1	7	9
2	4	6
1	2	3
5	2	2
2	38	2
9	3	4
2	2	4
2	3	5
2	2	1
1	1	5
6	1	7
4	8	34
3	10	6
6	20	2
4	4	25
2	3	2
1	10	16
3	4	3
2	1	5
4	15	2
2	12	3
3	2	5
4	2	9
5	6	15
2	3	4
2	13	7
1	2	4
2	1	1
2	5	2
1	15	10
2	2	5
2	5	2
2	2	4
1	1	8
3	10	5
3	2	1
2	2	4
4	20	3
2	2	1
4	8	6
1	7	6
4	1	10
2	5	2
4	3	3
1	3	32
8	3	15
2	8	7
2	3	5
5	4	2
7	4	3
2	6	10
5	3	2
2	13	2
8	1	5
10	3	2
2	2	10
5	2	2
3	4	7
2	2	6
2	6	1
2	4	22
1	2	3
6	9	4
3	7	10
14	20	10
7	5	8
6	1	4
1	4	5
2	10	3
12	12	4
3	11	2
3	4	3
3	5	9
8	5	4
2	1	11
8	2	3
2	5	1
4	6	5
2	11	4
2	13	1
1	7	3
6	9	2
2	7	4
2	2	5
2	2	7
4	24	24
4	2	1
5	18	2
2	18	2
6	8	11
1	5	9
2	4	11
2	2	15
2	2	16
2	21	17
2	6	5
4	2	27
2	8	6
2	2	7
5	5	20
4	17	4
3	2	8
3	17	8
7	4	2
2	12	1
2	25	10
7	12	3
8	2	1
2	7	28
1	2	21
4	15	5
5	2	4
2	7	2
5	4	7
1	23	2
1	13	3
3	13	3
2	2	7
13	6	3
1	1	1
3	4	2
4	2	3
2	2	2
2	2	7
6	2	2
1	2	11
1	2	2
2	2	1
2	2	3
2	10	3
1	4	2
2	1	1
1	3	11
2	5	4
2	2	2
2	2	28
2	2	46
2	2	46
2	2	2
3	6	8
3	2	4
2	2	8
2	2	2
2	2	25
1	1	9
4	1	12
2	6	18
1	1	2
1	8	5
3	2	11
2	1	17
1	3	8
2	5	13
2	7	2
2	4	2
2	6	1
2	17	1
2	2	14
5	4	7
1	1	2
1	1	3
4	2	2
4	2	2
1	4	2
4	9	7
4	4	1
2	8	3
2	1	3
4	4	3
4	1	2
4	4	2
2	2	1
4	4	20
2	2	1
2	4	5
2	1	33
4	2	2
6	4	3
2	1	8
2	2	3
1	2	5
3	1	3
2	4	2
4	3	2
1	2	1
4	2	2
2	19	8
4	1	2
2	2	7
2	2	2
2	5	27
2	1	7
4	6	9
1	1	2
3	2	1
2	2	1
2	6	1
1	4	9
2	2	15
2	3
1	3
2	2
2	4
2	9
1	1
1	3
2	2
2	7
2	2
1	2
1	1
2	4
6	2
2	2
2	5
3	4
4	6
2	11
2	1
2	3
5	1
2	3
1	1
4	4
2	2
2	2
4	4
2	10
2	3
4	2
2	2
8	2
3	2
1	3
4	1
3	2
2	2
2	2
2	5
2	1
1	6
3	2
1	4
1	5
1	2
1	1
2	12
1	2
1	3
2	2
1	4
1	2
2	3
3	1
2	4
2	3
3	4
2	15
2	1
4	2
2	4
12	2
4	7
1	3
2	2
1	3
2	2
2	3
2	3
2	2
3	2
3	5
2	3
5	2
4	3
2	1
2	6
1	2
3	2
2	2
2	2
4	2
2	1
1	1
4	7
2	3
1	8
2	4
2	3
2	2
1	3
3	3
1	3
4	1
2	2
2	6
1	8
2	4
3	3
1	5
1	10
1	6
1	7
6	2
1	2
4	6
4	3
2	6
4	4
4	8
2	9
1	5
1	8
5	4
1	10
4	5
2	8
4	2
	3
	3
	1
	3
	1
	9
	10
	2
	2
	11
	1
	2
	3
	4
	2
	7
	1
	1
	2
	6
	3
	1
	1
	2
	6
	3
	2
	2
	3
	1
	3
	2
	2
	1
	3
	6
	2
	2
	1
	2
	9
	10
	4
	5
	12
	1
	1
	8
	10
	1
	1
	9
	4
	6
	2
	2
	11
	3
	3
	1
	2
	4
	2
	2
	10
	2
	3
	10
	9
	4
	5
	1
	1
	3
	2
	2
	4
	2
	1
	2
	8
	9
	1
	1
	2
	2
	2
	2
	2
	1
	3
	5
	1
	3
	2
	1
	6
	4
	1
	1
	3
	1
	2
	1
	2
	2
	3
	4
	2
	5
	2
	2
	4
	2
	7
	2
	3
	4
	8
	2
	4
	2
	2
	2
	2
	1
	4
	2
	2
	4
	10
	7
	4
	3
	2
	4
	8
	2
	6
	3
	1
	7
	2
	15
	7
	6
	2
	4
	10
	1
	9
	2
	2
	1
	4
	1
	4
	2
	3
	4
	1
	3
	2
	4
	1
	7
	1
	1
	4
	3
	16
	6
	2
	13
	1
	2
	8
	2
	6
	6
	1
	2
	2
	5
	3
	1
	2
	5
	1
	1
	7
	7
	1
	4
	3
	5
	1
	1
	7
	1
	9
	2
	2
	2
	2
	1
	7
	2
	5
	4
	1
	6
	2
	2
	3
	9
	1
	2
	7
	2
	1
	2
	3
	6
	5
	9
	6
	1
	2
	2
	12
	8
	3
	2
	1
	6
	2
	7
	1
	11
	1
	2
	2
	2
	5
	10
	1
	2
	1
	3
	13
	1
	2
	2
	6
	2
	6
	2
	16
	5
	2
	2
	2
	4
	1
	3
	2
	2
	2
	3
	1
	3
	1
	2
	2
	2
	2
	5
	2
	2
	4
	4
	3
	5
	1
	2
	4
	2
	1
	8
	4
	9
	5

## Sheet: 4A
Time p.i. (h)	286								398								413								414								AbCAN2
2	0.9	1.14	0.95	1.03	0.97	1.13	0.96	0.91	1	1.13	0.87	0.95	1.05	0.89	0.92	1.19	0.78	0.97	1.26	1.04	0.96	0.85	1.25	0.9	0.9	0.92	1.19	0.87	1.13	1.03	1.06	0.91	1.05	1.01	0.94	1.02	1	0.98
4	1.29	1.28	1.51	1.13	1.02	1.2	1.37	1.61	1.58	1.45	1.54	2.37	2.19	2.12	2.2	1.53	2.52	2.17	2.5	1.56	1.95	1.42	1.17	0.99	2.89	2.64	2.45	1.4	1.24	1.34		1.16	0.4	0.53	0.66	0.53	0.61	0.48
6	2.95	2.6	2.77	1.81	1.65	2.7			1.74	1.22	1.42	1.42	1.27	1.32			0.57	0.68	0.51	0.51	0.61	0.36	0.65	0.54	0.94	0.97	1.04	0.34	0.61	0.51	0.58	0.59	0.18	0.19	0.17	0.1	0.14	0.16
8	0.85	0.89	0.75						0.76	0.77	0.9	0.72	0.74				0.25	0.26	0.24	0.21	0.17	0.17	0.13	0.14	0.55	0.57	0.32	0.11		0.14	0.15	0.13	0.08	0.11	0.09	0.05	0.06	0.05

## Sheet: 5A
5	6	8
1.29586	1.80185	1.83877
1.27811	3.77863	3.13791
2.13018	4.19847	1.41905
1.51625	4.84733	2
1.51625	1.17791	3.32143
1.93863	2.00614	3.07143
	3.42857	1.94056
		1.81818
		2.43007

## Sheet: 5C
+Control	-Control	UPAB1
93.0357	4.99612	22.0876
95.0909	5.0756	26.6723
100.683	5.59793	32.8542
102.778	4.93367	33.4367
104.141	5.13806	23.2244
104.271	4.92799	24.5209
94.2033	5.03372	27.7245
108.521	4.85077	22.0431
99.2014	5.13262	22.5336
99.3799	4.76176	22.2373
100.77	4.83099	22.5132
97.9237	4.99911	21.992

## Sheet: 6A
Time p.i. (h)	UPAB1						UPAB1p-							UPAB1pAB3+				UPAB1∆h-ns
2	1.06	0.94	0.83	1.17	0.64	1.36	1	1	1	0.91	1.09	1.13	0.88	1.28	0.72	0.89	1.11	1.04	0.96	0.97	1.03	1.13	0.87	0.99	1.01
4	3.0893	2.2689	2	2.0049	2.605	3	1.3519	0.7317	1.2509	0.2	0.33	0.37	0.39	1.09	0.78	0.56	0.96	0.7	0.7	0.68	0.45	0.87	1.03	0.5	0.85
6	2.875	3.1933	2.6047	2.5392	2.7731	2.63	0.8222	0.3829	0.5993	0.2	0.23	0.27	0.25	0.5	0.75	0.41	0.81	0.63	0.63	0.66	0.53	0.95	0.67	0.7	0.75
8	2.7143	2.605	2.3721	2.6	2.8852	1.83	0.2833	0.0854	0.1603	0.12	0.1	0.2	0.34	0.31	0.34	0.37	0.37	0.36	0.43	0.21	0.3	0.28	0.27	0.56	0.53

## Sheet: 6C
Time p.i. (h)	UPAB1					UPAB1p-			T1SSa				T1SSb				T1SSab
2	1	1	1	1	1	1	1	1	1	1	0.84	1.16	1	1	0.89	1.11	1	1
4	3.0893	2.2689	2	2.0049	2.605	1.3519	0.7317	1.2509	1.0281	0.5541	0.53	0.71	1.83	0.9273	0.6	0.8	1.0511	0.6284
6	2.875	3.1933	2.6047	2.5392	2.7731	0.8222	0.3829	0.5993	0.809	0.6883	0.7	0.8	1.32	1.1107	0.49	0.6	0.4088	0.5301
8	2.7143	2.605	2.3721	2.6	2.8852	0.2833	0.0854	0.1603	1.1517	0.2814	0.44	0.44	1.2	0.8927	0.22	0.18	0.2044	0.2896
